# Supplementary material for: Constructing Cell-Free Expression Systems for Low-Cost Access
Source: ACS Synth Biol. 2022 Mar 8;11(3):1114–28. doi: 10.1021/acssynbio.1c00342 (PMC9098194; doi:10.1021/acssynbio.1c00342)
Supplement: Supplementary file 2 — sb1c00342_si_002.xlsx [file sb1c00342_si_002.xlsx]

## Sheet: Cost
	CELL-EXTRACTS COSTS
		Reagent	MW	Supplier	Cat Number	Cost(£)	Q.ty(g)	Q.ty-stock(g)->1L	Vol stock (uL)	Cost(£)		Rxs per 1L (using 4uL cell extract)
	2xYTG medium	2X YT powder	NA	Fisher Scientific Ltd/MP Biomedicals	11357669	50.1	454	31	1000000	3.42093		937.5
	2xYTG medium	Potassium Phosphate Dibasic 1M - K2HPO4	174.18	Sigma	P8584-1L	34.8	174.18	7		1.39855
	2xYTG medium	Potassium Phosphate Monobasic 1M - KH2PO4	136.09	Sigma	P8709-1L	33.92	136.09	3		0.74774
	2xYTG medium	D-glucose	180.16	Sigma	G8270-1KG	27.14	1000	18		0.48852
	During the process to produce cell-extracts	DITHIOTHREITOL molecular grade	154.25	Sigma	D9779-5G	90.96	5	0.1542		2.80521
	During the process to produce cell-extracts	IPTG	238.3	Thermo Scientific	15763552	34.22	1	0.2383		8.15463
	Considerations:
	1.6 L = 6mL cellfree, 1L =3.75mL								Cost per Rx(4uL cell extract)	0.0181499
	3.75mL of cell free are 937.5 Reactions
	CELL-FREE REACCION BASED ON PEP (SIGMA)
	Stock name	Reagent	MW	Supplier	Cat Number	Cost(£)	Q.ty(g)	Q.ty-stock(g)	Vol stock (uL)	Conc stock (mM)	cost(£)In Stock	total Stock cost(£)	#Rxs per stock	Conc in CFPS(mM)	Vol need per rx(12uL)	Cost per Stock (in the reaction)	Cost per regent (in the reaction)	#Checking numbers			Percentage cost in a single CFPS ( per item)				Percentage cost in a single CFPS ( per mixture)
	100X Magnesium Glutamate	Magnesium Glutamate	388.6	Sigma/Merck	49605-250G	32.81	250	8.5492	22000	1000	1.122	1.122	183333	10	0.12	6.11998e-06	6.11998e-06				0.00999695				Magnesium Glutamate	0.00999695
	10x Salt Solution	Potassium Glutamate	203.2	Sigma	49601-500G	100.3	500	35.56	100000	1750	7.13334	7.72471	83333.3	175	1.2	9.26965e-05	8.56e-05	9.26965e-05			0.139827				Salt Solution	0.151419
	10x Salt Solution	Ammonium Glutamate	164.2	Merck Millipore	10742062	60.84	250	1.642	100000	100	0.399597		83333.3	10			4.79517e-06				0.00783287				Nucleotide Mix	28.9247
	10x Salt Solution	Potassium Oxalate	184.2	Sigma	P0963-100G	38.56	100	0.49734	100000	27	0.191774		83333.3	2.7			2.30129e-06				0.00375915				Amino Acid Mix	2.59745
	25X Nucleotide Mix	1,4-Diaminobutane Solution (Putrescine)	88.15	Sigma	D13208-100G	50.83	100	0.0110188	5000	25	0.00560083	184.451	10416.7	1	0.48	0.0177073	5.3768e-07	0.0177073			0.000878296				PEP (SIGMA)	38.641
	25X Nucleotide Mix	Spermidine Solution	145.25	Sigma	85558-5G	138.6	5	0.0272344	5000	37.5	0.754937		10416.7	1.5			7.24739e-05				0.118386				PEG 8000	0.0276622
	25X Nucleotide Mix	Nicotinamide Adenine Dinucleotide (NAD)	663.4	Sigma	N6522-250MG	35.84	0.25	0.0275311	5000	8.3	3.94686		10416.7	0.332			0.000378898				0.618928				Cell-Extract	29.6478
	25X Nucleotide Mix	Adenosine 5’-Triphosphate Dipotassium Salt hydrate (ATP)	583.36	Sigma	A8937-1G	46.93	1	0.087504	5000	30	4.10656		10416.7	1.2			0.00039423				0.643972				Total	100
	25X Nucleotide Mix	Cytidine 5′-triphosphate disodium salt (CTP)	527.12	Sigma	C1506-250MG	139.4	0.25	0.0566654	5000	21.5	31.5966		10416.7	0.86			0.00303328				4.95484
	25X Nucleotide Mix	Guanosine 5′-triphosphate disodium salt hydrate (GTP)	523.18	Roche	10106399001	108.8	0.25	0.0562418	5000	21.5	24.4765		10416.7	0.86			0.00234974				3.83828
	25X Nucleotide Mix	Uridine 5′-triphosphate trisodium salt dihydrate (UTP)	586.12	Sigma	94370-1G	150.39	1	0.0630079	5000	21.5	9.47576		10416.7	0.86			0.000909673				1.48594
	25X Nucleotide Mix	Coenzyme A Hydrate (CoA)	767.5	Sigma	C4282-25MG	78.48	0.025	0.026095	5000	6.8	81.9174		10416.7	0.272			0.00786407				12.8459
	25X Nucleotide Mix	*MRE600 E.coli tRNA (tRNA)	NA	Roche	10109541001	115.69	0.1	0.0215	5000	0.0043	24.8733		10416.7	0.000172			0.00238784				3.90052
	25X Nucleotide Mix	Folinic Acid, Calcium Salt	511.5	Sigma	F7878-100MG	73.27	0.1	0.00449992	5000	1.7595	3.29709		10416.7	0.07038			0.000316521				0.517035
	25x 19 Amino Acid Mix	LAA21-1KT	NA	Sigma	LAA21-1KT	328.1	16	16	100000	50	328.1	331.274	208333	2	0.48	0.00159012	0.00157488	0.00159012			2.57256
	25x 19 Amino Acid Mix	L-Arginine	174.2	Sigma	11009-25G-F	25.82	25	0.871	100000	50	0.899569		208333	2			4.31793e-06				0.00705331
	25x 19 Amino Acid Mix	L-Cysteine	121.2	Sigma	30089-25G	43.02	25	0.606	100000	50	1.0428		208333	2			5.00546e-06				0.00817639
	25x 19 Amino Acid Mix	L-Histidine	155.2	Sigma	53319-25G	39.69	25	0.776	100000	50	1.23198		208333	2			5.91349e-06				0.00965965
	25x PEP solution	Phosphoenolypyruate (PEP)	206.14	SIMGA	860077-1G	287	1	1.37372	8000	833	394.257	394.257	16666.7	33.32	0.48	0.0236554	0.0236554				38.641
	40% PEG 8000	PEG 8000	NA	Sigma	89510-1KG-F	70.56	1000	40	100000	0.4	2.8224	2.8224	166667	0.02	0.6	1.69344e-05	1.69344e-05				0.0276622
	Cell-Extract																0.0181499	Cost per Rx-Cellextract			29.6478	% Cost of Cell-extract
																0.0430685	0.0430685	Cost per Rx-BufferMix			70.3522	% Cost of Rx-Buffer mixture
	* Concentration =mg/mL																0.0612185	Total cost(£)			100
																	USD$ 0.08
	CELL-FREE REACCION BASED ON PEP (ALFA AESAR)
	Stock name	Reagent	MW	Supplier	Cat Number	Cost(£)	Q.ty(g)	Q.ty-stock(g)	Vol stock (uL)	Conc stock (mM)	cost(£)In Stock	total Stock cost(£)	#Rxs per stock	Conc in CFPS(mM)	Vol need per rx(12uL)	Cost per Stock (in the reaction)	Cost per regent (in the reaction)	#Checking numbers			Percentage cost in a single CFPS ( per item)				Percentage cost in a single CFPS ( per mixture)
	100X Magnesium Glutamate	Magnesium Glutamate	388.6	Sigma/Merck	49605-250G	32.81	250	8.5492	22000	1000	1.122	1.122	183333	10	0.12	6.11998e-06	6.11998e-06				0.0158435				Magnesium Glutamate	0.0158435
	10x Salt Solution	Potassium Glutamate	203.2	Sigma	49601-500G	100.3	500	35.56	100000	1750	7.13334	7.72471	83333.3	175	1.2	9.26965e-05	8.56e-05	9.26965e-05			0.221602				Salt Solution	0.239973
	10x Salt Solution	Ammonium Glutamate	164.2	Merck Millipore	10742062	60.84	250	1.642	100000	100	0.399597		83333.3	10			4.79517e-06				0.0124138				Nucleotide Mix	45.8407
	10x Salt Solution	Potassium Oxalate	184.2	Sigma	P0963-100G	38.56	100	0.49734	100000	27	0.191774		83333.3	2.7			2.30129e-06				0.0059576				Amino Acid Mix	4.11651
	25X Nucleotide Mix	1,4-Diaminobutane Solution (Putrescine)	88.15	Sigma	D13208-100G	50.83	100	0.0110188	5000	25	0.00560083	184.451	10416.7	1	0.48	0.0177073	5.3768e-07	0.0177073			0.00139195				PEP (ALFA AESAR)	2.75641
	25X Nucleotide Mix	Spermidine Solution	145.25	Sigma	85558-5G	138.6	5	0.0272344	5000	37.5	0.754937		10416.7	1.5			7.24739e-05				0.187621				PEG 8000	0.0438399
	25X Nucleotide Mix	Nicotinamide Adenine Dinucleotide (NAD)	663.4	Sigma	N6522-250MG	35.84	0.25	0.0275311	5000	8.3	3.94686		10416.7	0.332			0.000378898				0.980895				Cell-Extract	46.9867
	25X Nucleotide Mix	Adenosine 5’-Triphosphate Dipotassium Salt hydrate (ATP)	583.36	Sigma	A8937-1G	46.93	1	0.087504	5000	30	4.10656		10416.7	1.2			0.00039423				1.02059				Total	100
	25X Nucleotide Mix	Cytidine 5′-triphosphate disodium salt (CTP)	527.12	Sigma	C1506-250MG	139.4	0.25	0.0566654	5000	21.5	31.5966		10416.7	0.86			0.00303328				7.85257
	25X Nucleotide Mix	Guanosine 5′-triphosphate disodium salt hydrate (GTP)	523.18	Roche	10106399001	108.8	0.25	0.0562418	5000	21.5	24.4765		10416.7	0.86			0.00234974				6.08302
	25X Nucleotide Mix	Uridine 5′-triphosphate trisodium salt dihydrate (UTP)	586.12	Sigma	94370-1G	150.39	1	0.0630079	5000	21.5	9.47576		10416.7	0.86			0.000909673				2.35497
	25X Nucleotide Mix	Coenzyme A Hydrate (CoA)	767.5	Sigma	C4282-25MG	78.48	0.025	0.026095	5000	6.8	81.9174		10416.7	0.272			0.00786407				20.3586
	25X Nucleotide Mix	*MRE600 E.coli tRNA (tRNA)	NA	Roche	10109541001	115.69	0.1	0.0215	5000	0.0043	24.8733		10416.7	0.000172			0.00238784				6.18166
	25X Nucleotide Mix	Folinic Acid, Calcium Salt	511.5	Sigma	F7878-100MG	73.27	0.1	0.00449992	5000	1.7595	3.29709		10416.7	0.07038			0.000316521				0.819412
	25x 19 Amino Acid Mix	LAA21-1KT	NA	Sigma	LAA21-1KT	328.1	16	16	100000	50	328.1	331.274	208333	2	0.48	0.00159012	0.00157488	0.00159012			4.07706
	25x 19 Amino Acid Mix	L-Arginine	174.2	Sigma	11009-25G-F	25.82	25	0.871	100000	50	0.899569		208333	2			4.31793e-06				0.0111783
	25x 19 Amino Acid Mix	L-Cysteine	121.2	Sigma	30089-25G	43.02	25	0.606	100000	50	1.0428		208333	2			5.00546e-06				0.0129582
	25x 19 Amino Acid Mix	L-Histidine	155.2	Sigma	53319-25G	39.69	25	0.776	100000	50	1.23198		208333	2			5.91349e-06				0.0153089
	25x PEP solution	Phosphoenolypyruate (PEP)	206.14	ALFA AESAR	B20358-5G	64.59	5	1.37372	8000	833	17.7457	17.7457	16666.7	33.32	0.48	0.00106474	0.00106474				2.75641
	40% PEG 8000	PEG 8000	NA	Sigma	89510-1KG-F	70.56	1000	40	100000	0.4	2.8224	2.8224	166667	0.02	0.6	1.69344e-05	1.69344e-05				0.0438399
	Cell-Extract																0.0181499	Cost per Rx-Cellextract			46.9867	% Cost of Cell-extract
																0.0204779	0.0204779	Cost per Rx-BufferMix			53.0133	% Cost of Rx-Buffer mixture
	* Concentration =mg/mL																0.0386278	Total cost(£)			100
																	USD$ 0.06
	CELL-FREE REACCION BASED ON MDX
	Stock name	Reagent	MW	Supplier	Cat Number	Cost(£)	Q.ty(g)	Q.ty-stock(g)	Vol stock (uL)	Conc stock (mM)	cost(£)In Stock	total Stock cost(£)	#Rxs per stock	Conc in CFPS(mM)	Vol need per rx(12uL)	Cost per Stock (in Rx)	Cost per regent (in rx)	#Checking number			Percentage cost in a single CFPS ( per item)				Percentage cost in a single CFPS ( per mixture)
	Magnesium Glutamate	Magnesium Glutamate	388.6	Sigma/Merck	49605-250G	32.81	250	0.68005	10000	175	0.0892498	0.0892498	56306.3	2.59	0.1776	1.58508e-06	1.58508e-06				0.0036361				Magnesium Glutamate	0.0036361
	Potassium Glutamate	Potassium Glutamate	203.2	Sigma	49601-500G	100.3	500	7.112	10000	3500	1.42667	1.42667	52083.3	56	0.192	2.7392e-05	2.7392e-05				0.0628363				Potassium Glutamate	0.0628363
	HMP	*Sodium Hexametaphosphate	NA	Fisher Scientific Ltd	S/4160/53	10.96	500	0.3	10000	0.03	0.006576	0.006576	41666.7	0.6	0.24	1.57824e-07	1.57824e-07				0.000362042				HMP	0.000362042
	10X Energy Solution	cAMP	329.22	Sigma	A9501-1G	161.09	1	0.00995561	4000	7.56	1.60375	75.6449	3333.33	0.756	1.2	0.0226935	0.000481125	0.0226935			1.10368				10X Energy Solution	51.9499
	10X Energy Solution	Spermidine Solution	145.25	Sigma	85558-5G	138.6	5	0.00447951	4000	7.71	0.124172		3333.33	0.77			3.72516e-05				0.0854538				Amino Acid Mix	6.20104
	10X Energy Solution	Nicotinamide Adenine Dinucleotide (NAD)	663.4	Sigma	N6522-250MG	35.84	0.25	0.0089957	4000	3.39	1.28962		3333.33	0.339			0.000386887				0.887505				Maltodextrin (MDX)	0.108084
	10X Energy Solution	Adenosine 5’-Triphosphate Dipotassium Salt hydrate (ATP)	583.36	Sigma	A8937-1G	46.93	1	0.0350016	4000	15	1.64263		3333.33	1.55			0.000492788				1.13044				PEG 8000	0.0388469
	10X Energy Solution	Cytidine 5′-triphosphate disodium salt (CTP)	527.12	Sigma	C1506-250MG	139.4	0.25	0.0295187	4000	14	16.4596		3333.33	1.4			0.00493789				11.3273				Cell-Extract	41.6353
	10X Energy Solution	Guanosine 5′-triphosphate disodium salt hydrate (GTP)	523.18	Roche	10106399001	108.8	0.25	0.0313908	4000	15	13.6613		3333.33	1.55			0.00409838				9.40154				Total	100
	10X Energy Solution	Uridine 5′-triphosphate trisodium salt dihydrate (UTP)	586.12	Sigma	94370-1G	150.39	1	0.0328227	4000	14	4.93621		3333.33	1.4			0.00148086				3.39704
	10X Energy Solution	Coenzyme A Hydrate (CoA)	767.5	Sigma	C4282-25MG	78.48	0.025	0.0080741	4000	2.63	25.3462		3333.33	0.263			0.00760386				17.443
	10X Energy Solution	*MRE600 E.coli tRNA (tRNA)	NA	Roche	10109541001	115.69	0.1	0.008	4000	0.00202	9.2552		3333.33	0.000202			0.00277656				6.36933
	10X Energy Solution	Folinic Acid, Calcium Salt	511.5	Sigma	F7878-100MG	73.27	0.1	0.00139128	4000	0.68	1.01939		3333.33	0.068			0.000305817				0.701533
	10X Energy Solution	HEPES	238.3	Sigma	H3375	154.03	500	0.486132	4000	510	0.149758		3333.33	51			4.49273e-05				0.103062
	25x 19 Amino Acid Mix	LAA21-1KT	NA	Sigma	LAA21-1KT	328.1	16	16	100000	50	328.1	331.274	122549	3.4	2.4	0.0027032	0.0026773	0.0027032			6.14162
	25x 19 Amino Acid Mix	L-Arginine	174.2	Sigma	11009-25G-F	25.82	25	0.871	100000	50	0.899569		122549	3.4			7.34048e-06				0.0168388
	25x 19 Amino Acid Mix	L-Cysteine	121.2	Sigma	30089-25G	43.02	25	0.606	100000	50	1.0428		122549	3.4			8.50929e-06				0.01952
	25x 19 Amino Acid Mix	L-Histidine	155.2	Sigma	53319-25G	39.69	25	0.776	100000	50	1.23198		122549	3.4			1.00529e-05				0.0230611
	10X Energy Solution	*Maltodextrin	206.14	Sigma	419672-100G	32.72	100	0.48	4000	0.12144	0.157056	0.157056	3333.33	0.012144		Already considered in 10X ES	4.71168e-05				0.108084
	40% PEG 8000	PEG 8000	NA	Sigma	89510-1KG-F	70.56	1000	40	100000	0.4	2.8224	2.8224	166667	0.02	0.6	1.69344e-05	1.69344e-05				0.0388469
	Cell-Extract	Cell-Extract															0.0181499	Cost per Rx-Cellextract			41.6353	% Cost of Cell-extract
									Vol Stock based on new stock of 17 mM (see protocols)							0.0254427	0.0254427	Cost per Rx-BufferMix			58.3647	% Cost of Rx-Buffer mixture
									294118
	* Concentration =mg/mL																0.0435927	Total cost(£)			100
																	USD$ 0.06
